# Supplementary material for: Transcriptional Inhibition of AGPAT2 Induces Abnormal Lipid Metabolism and Oxidative Stress in the Liver of Nile Tilapia Oreochromis niloticus
Source: Antioxidants (Basel). 2023 Mar 12;12(3):700. doi: 10.3390/antiox12030700 (PMC10045202; doi:10.3390/antiox12030700)
Supplement: Supplementary file 1 [file antioxidants-12-00700-s001.zip › Table S2.xlsx]

## Sheet: Sheet1
GO_ID	GO_Term	GO_function	total gene number	annoated differential gene number	pvalue
GO:0006695	cholesterol biosynthetic process	biological_process	19	14	8.22837e-12
GO:0006457	protein folding	biological_process	127	27	7.80657e-06
GO:0008299	isoprenoid biosynthetic process	biological_process	10	6	6.03561e-05
GO:0016192	vesicle-mediated transport	biological_process	112	23	6.35952e-05
GO:0007018	microtubule-based movement	biological_process	84	18	0.000220543
GO:0006950	response to stress	biological_process	70	16	0.000222396
GO:0016584	nucleosome positioning	biological_process	3	3	0.000625411
GO:0033690	positive regulation of osteoblast proliferation	biological_process	3	3	0.000625411
GO:0055085	transmembrane transport	biological_process	164	27	0.000722918
GO:0006953	acute-phase response	biological_process	34	9	0.00175982
GO:0006642	triglyceride mobilization	biological_process	4	3	0.00234138
GO:0010891	negative regulation of sequestering of triglyceride	biological_process	8	4	0.00282164
GO:0043588	skin development	biological_process	18	6	0.0029306
GO:0050434	positive regulation of viral transcription	biological_process	19	6	0.00397667
GO:0032869	cellular response to insulin stimulus	biological_process	20	6	0.0052752
GO:0007435	salivary gland morphogenesis	biological_process	5	3	0.00548017
GO:0032786	positive regulation of transcription elongation, DNA-dependent	biological_process	5	3	0.00548017
GO:0034080	CenH3-containing nucleosome assembly at centromere	biological_process	5	3	0.00548017
GO:0006807	nitrogen compound metabolic process	biological_process	5	3	0.00548017
GO:0051258	protein polymerization	biological_process	27	7	0.00638375
GO:0006541	glutamine metabolic process	biological_process	15	5	0.00660065
GO:0030162	regulation of proteolysis	biological_process	15	5	0.00660065
GO:0002481	antigen processing and presentation of exogenous protein antigen via MHC class Ib, TAP-dependent	biological_process	2	2	0.00731759
GO:0006873	cellular ion homeostasis	biological_process	2	2	0.00731759
GO:0006436	tryptophanyl-tRNA aminoacylation	biological_process	2	2	0.00731759
GO:0043516	regulation of DNA damage response, signal transduction by p53 class mediator	biological_process	2	2	0.00731759
GO:0046968	peptide antigen transport	biological_process	2	2	0.00731759
GO:0019695	choline metabolic process	biological_process	2	2	0.00731759
GO:0060336	negative regulation of interferon-gamma-mediated signaling pathway	biological_process	2	2	0.00731759
GO:0002489	antigen processing and presentation of endogenous peptide antigen via MHC class Ib via ER pathway, TAP-dependent	biological_process	2	2	0.00731759
GO:0006104	succinyl-CoA metabolic process	biological_process	2	2	0.00731759
GO:0030502	negative regulation of bone mineralization	biological_process	2	2	0.00731759
GO:0043648	dicarboxylic acid metabolic process	biological_process	2	2	0.00731759
GO:0032957	inositol trisphosphate metabolic process	biological_process	2	2	0.00731759
GO:0002485	antigen processing and presentation of endogenous peptide antigen via MHC class I via ER pathway, TAP-dependent	biological_process	2	2	0.00731759
GO:0002591	positive regulation of antigen processing and presentation of peptide antigen via MHC class I	biological_process	2	2	0.00731759
GO:0006987	activation of signaling protein activity involved in unfolded protein response	biological_process	2	2	0.00731759
GO:0046459	short-chain fatty acid metabolic process	biological_process	2	2	0.00731759
GO:0006352	transcription initiation, DNA-dependent	biological_process	10	4	0.00736324
GO:0016126	sterol biosynthetic process	biological_process	10	4	0.00736324
GO:0006633	fatty acid biosynthetic process	biological_process	50	10	0.00884751
GO:0050709	negative regulation of protein secretion	biological_process	6	3	0.0102646
GO:0016998	cell wall macromolecule catabolic process	biological_process	6	3	0.0102646
GO:0006749	glutathione metabolic process	biological_process	6	3	0.0102646
GO:0043001	Golgi to plasma membrane protein transport	biological_process	6	3	0.0102646
GO:0006561	proline biosynthetic process	biological_process	6	3	0.0102646
GO:0019370	leukotriene biosynthetic process	biological_process	23	6	0.0110103
GO:0034339	regulation of transcription from RNA polymerase II promoter by nuclear hormone receptor	biological_process	30	7	0.0116832
GO:0030218	erythrocyte differentiation	biological_process	17	5	0.0117796
GO:0006511	ubiquitin-dependent protein catabolic process	biological_process	79	13	0.0161273
GO:0006744	ubiquinone biosynthetic process	biological_process	7	3	0.0168281
GO:0010898	positive regulation of triglyceride catabolic process	biological_process	7	3	0.0168281
GO:0006259	DNA metabolic process	biological_process	7	3	0.0168281
GO:0006621	protein retention in ER lumen	biological_process	7	3	0.0168281
GO:0051592	response to calcium ion	biological_process	19	5	0.0191854
GO:0016579	protein deubiquitination	biological_process	19	5	0.0191854
GO:0032252	secretory granule localization	biological_process	3	2	0.020702
GO:0019885	antigen processing and presentation of endogenous peptide antigen via MHC class I	biological_process	3	2	0.020702
GO:0090162	establishment of epithelial cell polarity	biological_process	3	2	0.020702
GO:0046626	regulation of insulin receptor signaling pathway	biological_process	3	2	0.020702
GO:0008594	photoreceptor cell morphogenesis	biological_process	3	2	0.020702
GO:0048625	myoblast cell fate commitment	biological_process	3	2	0.020702
GO:0045187	regulation of circadian sleep/wake cycle, sleep	biological_process	3	2	0.020702
GO:0045112	integrin biosynthetic process	biological_process	3	2	0.020702
GO:0040012	regulation of locomotion	biological_process	3	2	0.020702
GO:0006378	mRNA polyadenylation	biological_process	8	3	0.025232
GO:0006096	glycolysis	biological_process	59	10	0.0269884
GO:0051028	mRNA transport	biological_process	51	9	0.0275714
GO:0006631	fatty acid metabolic process	biological_process	60	10	0.0299915
GO:0030036	actin cytoskeleton organization	biological_process	86	13	0.0306695
GO:0007623	circadian rhythm	biological_process	22	5	0.0351122
GO:0043154	negative regulation of caspase activity	biological_process	9	3	0.0354798
GO:0006559	L-phenylalanine catabolic process	biological_process	9	3	0.0354798
GO:0006805	xenobiotic metabolic process	biological_process	54	9	0.0383757
GO:0070997	neuron death	biological_process	4	2	0.0390625
GO:0030193	regulation of blood coagulation	biological_process	4	2	0.0390625
GO:0032259	methylation	biological_process	4	2	0.0390625
GO:0001916	positive regulation of T cell mediated cytotoxicity	biological_process	4	2	0.0390625
GO:0090344	negative regulation of cell aging	biological_process	4	2	0.0390625
GO:0042373	vitamin K metabolic process	biological_process	4	2	0.0390625
GO:0032964	collagen biosynthetic process	biological_process	4	2	0.0390625
GO:0006788	heme oxidation	biological_process	4	2	0.0390625
GO:0043666	regulation of phosphoprotein phosphatase activity	biological_process	4	2	0.0390625
GO:0044245	polysaccharide digestion	biological_process	4	2	0.0390625
GO:0043297	apical junction assembly	biological_process	4	2	0.0390625
GO:0008064	regulation of actin polymerization or depolymerization	biological_process	4	2	0.0390625
GO:0002540	leukotriene production involved in inflammatory response	biological_process	4	2	0.0390625
GO:0060173	limb development	biological_process	4	2	0.0390625
GO:0016119	carotene metabolic process	biological_process	4	2	0.0390625
GO:0043490	malate-aspartate shuttle	biological_process	4	2	0.0390625
GO:0006221	pyrimidine nucleotide biosynthetic process	biological_process	4	2	0.0390625
GO:0043171	peptide catabolic process	biological_process	4	2	0.0390625
GO:0000022	mitotic spindle elongation	biological_process	4	2	0.0390625
GO:0070493	thrombin receptor signaling pathway	biological_process	4	2	0.0390625
GO:0019432	triglyceride biosynthetic process	biological_process	23	5	0.0418072
GO:0006464	protein modification process	biological_process	31	6	0.044819
GO:0006338	chromatin remodeling	biological_process	31	6	0.044819
GO:0005789	endoplasmic reticulum membrane	cellular_component	542	94	2.27347e-11
GO:0005788	endoplasmic reticulum lumen	cellular_component	80	25	5.98024e-09
GO:0005792	microsome	cellular_component	187	31	0.000268931
GO:0031213	RSF complex	cellular_component	3	3	0.000625411
GO:0005802	trans-Golgi network	cellular_component	43	11	0.000766869
GO:0005743	mitochondrial inner membrane	cellular_component	201	31	0.000950237
GO:0005737	cytoplasm	cellular_component	2615	263	0.00200542
GO:0030126	COPI vesicle coat	cellular_component	9	4	0.00473638
GO:0031080	Nup107-160 complex	cellular_component	9	4	0.00473638
GO:0005637	nuclear inner membrane	cellular_component	15	5	0.00660065
GO:0030688	preribosome, small subunit precursor	cellular_component	2	2	0.00731759
GO:0042825	TAP complex	cellular_component	2	2	0.00731759
GO:0000267	cell fraction	cellular_component	2	2	0.00731759
GO:0031965	nuclear membrane	cellular_component	91	15	0.010073
GO:0016281	eukaryotic translation initiation factor 4F complex	cellular_component	6	3	0.0102646
GO:0008023	transcription elongation factor complex	cellular_component	11	4	0.0107954
GO:0000151	ubiquitin ligase complex	cellular_component	30	7	0.0116832
GO:0005777	peroxisome	cellular_component	53	10	0.0133074
GO:0005782	peroxisomal matrix	cellular_component	12	4	0.0151117
GO:0033116	endoplasmic reticulum-Golgi intermediate compartment membrane	cellular_component	19	5	0.0191854
GO:0005588	collagen type V	cellular_component	3	2	0.020702
GO:0044295	axonal growth cone	cellular_component	3	2	0.020702
GO:0042470	melanosome	cellular_component	99	15	0.0209064
GO:0000502	proteasome complex	cellular_component	34	7	0.0229074
GO:0005759	mitochondrial matrix	cellular_component	138	19	0.0261356
GO:0005793	endoplasmic reticulum-Golgi intermediate compartment	cellular_component	21	5	0.0291231
GO:0005615	extracellular space	cellular_component	408	46	0.0326961
GO:0016581	NuRD complex	cellular_component	9	3	0.0354798
GO:0012507	ER to Golgi transport vesicle membrane	cellular_component	9	3	0.0354798
GO:0035370	UBC13-UEV1A complex	cellular_component	4	2	0.0390625
GO:0030118	clathrin coat	cellular_component	4	2	0.0390625
GO:0031262	Ndc80 complex	cellular_component	4	2	0.0390625
GO:0042765	GPI-anchor transamidase complex	cellular_component	4	2	0.0390625
GO:0005524	ATP binding	molecular_function	1875	226	2.94878e-08
GO:0005528	FK506 binding	molecular_function	16	10	1.01316e-07
GO:0042626	ATPase activity, coupled to transmembrane movement of substances	molecular_function	27	10	4.43493e-05
GO:0003755	peptidyl-prolyl cis-trans isomerase activity	molecular_function	40	12	8.54701e-05
GO:0046923	ER retention sequence binding	molecular_function	3	3	0.000625411
GO:0015421	oligopeptide-transporting ATPase activity	molecular_function	3	3	0.000625411
GO:0048037	cofactor binding	molecular_function	7	4	0.00151322
GO:0008514	organic anion transmembrane transporter activity	molecular_function	7	4	0.00151322
GO:0046975	histone methyltransferase activity (H3-K36 specific	molecular_function	4	3	0.00234138
GO:0004177	aminopeptidase activity	molecular_function	29	8	0.0023658
GO:0030145	manganese ion binding	molecular_function	29	8	0.0023658
GO:0005488	binding	molecular_function	433	54	0.00323028
GO:0005506	iron ion binding	molecular_function	67	13	0.00401514
GO:0004145	diamine N-acetyltransferase activity	molecular_function	5	3	0.00548017
GO:0004721	phosphoprotein phosphatase activity	molecular_function	27	7	0.00638375
GO:0004221	ubiquitin thiolesterase activity	molecular_function	56	11	0.00711523
GO:0050660	flavin adenine dinucleotide binding	molecular_function	56	11	0.00711523
GO:0003796	lysozyme activity	molecular_function	2	2	0.00731759
GO:0046978	TAP1 binding	molecular_function	2	2	0.00731759
GO:0004830	tryptophan-tRNA ligase activity	molecular_function	2	2	0.00731759
GO:0008519	ammonium transmembrane transporter activity	molecular_function	2	2	0.00731759
GO:0052725	inositol-1,3,4-trisphosphate 6-kinase activity	molecular_function	2	2	0.00731759
GO:0047325	inositol tetrakisphosphate 1-kinase activity	molecular_function	2	2	0.00731759
GO:0004463	leukotriene-A4 hydrolase activity	molecular_function	2	2	0.00731759
GO:0042288	MHC class I protein binding	molecular_function	2	2	0.00731759
GO:0015433	peptide antigen-transporting ATPase activity	molecular_function	2	2	0.00731759
GO:0052726	inositol-1,3,4-trisphosphate 5-kinase activity	molecular_function	2	2	0.00731759
GO:0034736	cholesterol O-acyltransferase activity	molecular_function	2	2	0.00731759
GO:0000993	RNA polymerase II core binding	molecular_function	2	2	0.00731759
GO:0005133	interferon-gamma receptor binding	molecular_function	2	2	0.00731759
GO:0046979	TAP2 binding	molecular_function	2	2	0.00731759
GO:0003904	deoxyribodipyrimidine photo-lyase activity	molecular_function	2	2	0.00731759
GO:0046980	tapasin binding	molecular_function	2	2	0.00731759
GO:0035300	inositol-1,3,4-trisphosphate 5/6-kinase activity	molecular_function	2	2	0.00731759
GO:0047150	betaine-homocysteine S-methyltransferase activity	molecular_function	2	2	0.00731759
GO:0004505	phenylalanine 4-monooxygenase activity	molecular_function	2	2	0.00731759
GO:0008469	histone-arginine N-methyltransferase activity	molecular_function	2	2	0.00731759
GO:0030159	receptor signaling complex scaffold activity	molecular_function	10	4	0.00736324
GO:0016887	ATPase activity	molecular_function	57	11	0.00815183
GO:0005344	oxygen transporter activity	molecular_function	16	5	0.00893403
GO:0003950	NAD+ ADP-ribosyltransferase activity	molecular_function	29	7	0.00965425
GO:0015137	citrate transmembrane transporter activity	molecular_function	6	3	0.0102646
GO:0046872	metal ion binding	molecular_function	1104	115	0.0147618
GO:0004867	serine-type endopeptidase inhibitor activity	molecular_function	79	13	0.0161273
GO:0004843	ubiquitin-specific protease activity	molecular_function	32	7	0.0166342
GO:0050750	low-density lipoprotein particle receptor binding	molecular_function	7	3	0.0168281
GO:0031072	heat shock protein binding	molecular_function	63	11	0.0170256
GO:0003777	microtubule motor activity	molecular_function	72	12	0.0184957
GO:0017111	nucleoside-triphosphatase activity	molecular_function	48	9	0.0191071
GO:0005520	insulin-like growth factor binding	molecular_function	19	5	0.0191854
GO:0015183	L-aspartate transmembrane transporter activity	molecular_function	3	2	0.020702
GO:0047708	biotinidase activity	molecular_function	3	2	0.020702
GO:0003951	NAD+ kinase activity	molecular_function	3	2	0.020702
GO:0042975	peroxisome proliferator activated receptor binding	molecular_function	3	2	0.020702
GO:0008781	N-acylneuraminate cytidylyltransferase activity	molecular_function	3	2	0.020702
GO:0034722	gamma-glutamyl-peptidase activity	molecular_function	3	2	0.020702
GO:0051538	3 iron, 4 sulfur cluster binding	molecular_function	3	2	0.020702
GO:0000340	RNA 7-methylguanosine cap binding	molecular_function	3	2	0.020702
GO:0016891	endoribonuclease activity, producing 5'-phosphomonoesters	molecular_function	3	2	0.020702
GO:0003910	DNA ligase (ATP) activity	molecular_function	3	2	0.020702
GO:0004105	choline-phosphate cytidylyltransferase activity	molecular_function	3	2	0.020702
GO:0003707	steroid hormone receptor activity	molecular_function	65	11	0.0211818
GO:0004366	glycerol-3-phosphate O-acyltransferase activity	molecular_function	8	3	0.025232
GO:0004364	glutathione transferase activity	molecular_function	21	5	0.0291231
GO:0005496	steroid binding	molecular_function	29	6	0.0334203
GO:0008237	metallopeptidase activity	molecular_function	37	7	0.0351008
GO:0016597	amino acid binding	molecular_function	9	3	0.0354798
GO:0051082	unfolded protein binding	molecular_function	88	13	0.0361745
GO:0003743	translation initiation factor activity	molecular_function	54	9	0.0383757
GO:0004591	oxoglutarate dehydrogenase (succinyl-transferring) activity	molecular_function	4	2	0.0390625
GO:0031177	phosphopantetheine binding	molecular_function	4	2	0.0390625
GO:0004392	heme oxygenase (decyclizing) activity	molecular_function	4	2	0.0390625
GO:0004566	beta-glucuronidase activity	molecular_function	4	2	0.0390625
GO:0008898	homocysteine S-methyltransferase activity	molecular_function	4	2	0.0390625
GO:0046790	virion binding	molecular_function	4	2	0.0390625
GO:0000036	acyl carrier activity	molecular_function	4	2	0.0390625
GO:0045735	nutrient reservoir activity	molecular_function	4	2	0.0390625
GO:0047021	15-hydroxyprostaglandin dehydrogenase (NADP+) activity	molecular_function	4	2	0.0390625
GO:0050221	prostaglandin-E2 9-reductase activity	molecular_function	4	2	0.0390625
GO:0019903	protein phosphatase binding	molecular_function	23	5	0.0418072
GO:0042806	fucose binding	molecular_function	16	4	0.042246
GO:0016491	oxidoreductase activity	molecular_function	109	15	0.0446763
